# Supplementary material for: Hydrogen extends Caenorhabditis elegans longevity by reducing reactive oxygen species
Source: PLoS One. 2020 Apr 22;15(4):e0231972. doi: 10.1371/journal.pone.0231972 (PMC7176462; doi:10.1371/journal.pone.0231972)
Supplement: S1 Raw images — (ZIP) [file pone.0231972.s006.zip]

Archive with 1 entries (1 files):
- S1_raw_images.pdf
